# Supplementary material for: Green Aerogels for Atmospheric Water Harvesting: A PRISMA-Guided Systematic Review of Bio-Derived Materials and Pathways to 2035
Source: Polymers (Basel). 2025 Dec 30;18(1):108. doi: 10.3390/polym18010108 (PMC13319932; doi:10.3390/polym18010108)
Supplement: Supplementary file 1 [file polymers-18-00108-s001.zip]

Archive with 1 entries (1 files):
- polymers-4058604-supplementary.pdf
